# Supplementary material for: A Deep Learning Neural Network to Classify Obesity Risk in Portuguese Adolescents Based on Physical Fitness Levels and Body Mass Index Percentiles: Insights for National Health Policies
Source: Behav Sci (Basel). 2023 Jun 21;13(7):522. doi: 10.3390/bs13070522 (PMC10376847; doi:10.3390/bs13070522)
Supplement: Supplementary file 1 [file behavsci-13-00522-s001.zip]

Archive with 2 entries (2 files):
- behavsci-2438492-supplementary materials-Script S1.pdf
- behavsci-2438492-supplementary materials-Script S2.pdf
